# Supplementary material for: Transcriptome analysis identifies metallothionein as biomarkers to predict recurrence in hepatocellular cacinoma
Source: Mol Genet Genomic Med. 2019 May 6;7(6):e693. doi: 10.1002/mgg3.693 (PMC6565558; doi:10.1002/mgg3.693)
Supplement: Supplementary file 1 [file MGG3-7-e693-s001.xlsx]

## Sheet: Table S1
sample	original reads	clean reads
SRR1220143	50696678	50406687
SRR1220144	50555569	50299927
SRR1220145	49857895	49478261
SRR1220146	49851898	49482728
SRR1220147	50297448	49993909
SRR1220148	50290311	49996851
SRR1220149	48519743	48171093
SRR1220150	49524375	49228182
SRR1220151	49020487	48720990
SRR1220152	49655866	49376601
SRR1220153	50653298	50340381
SRR1220154	49610826	49292874
SRR1220155	50625417	50329694
SRR1220156	49325349	49021196
SRR1220157	50504201	50179807
SRR1220158	50604817	50285756
SRR1220159	43543951	43300071
SRR1220160	49127793	48833710
SRR1220161	44656202	44287143
SRR1220162	45102167	44649628
SRR1220163	45466950	45139808
SRR1220164	44613407	44268021
SRR1220165	45297352	44961491
SRR1220166	45017396	44688654
SRR1220167	44431898	44061342
SRR1220168	44956194	44624675
SRR1220169	45167337	44858182
SRR1220170	44265983	43968819
SRR1220171	44841285	44488135
SRR1220172	45076013	44724718
SRR1220173	44501928	44159626
SRR1220174	44507272	44223252
SRR1220175	44719100	44288602
SRR1220176	44539383	44228425
SRR1220177	44819085	44453893
SRR1220178	44876108	44566334
SRR1220179	45210015	44847840
SRR1220180	43875478	43556567
SRR1220181	44958048	44581033
SRR1220182	45821068	45425260
SRR1220183	45172407	44790066
SRR1220184	44031649	43680830

## Sheet: Table S2
gene	baseMean	log2FoldChange	lfcSE	stat	pvalue	padj
ENSG00000004846	66.8272	3.07904	0.538732	5.71535	1.09479e-08	1.91323e-07
ENSG00000005073	13.9773	5.20315	0.72383	7.18836	6.55731e-13	2.93961e-11
ENSG00000008300	421.591	3.16873	0.353106	8.97386	2.86295e-19	3.82857e-17
ENSG00000008735	308.104	3.17299	0.444784	7.13377	9.76564e-13	4.26052e-11
ENSG00000011426	249.606	3.99287	0.299766	13.3199	1.77273e-40	5.57412e-37
ENSG00000019169	1033.65	-4.11478	0.537683	-7.65281	1.9664e-14	1.22495e-12
ENSG00000024526	131.626	3.83878	0.360973	10.6345	2.05894e-26	8.7349e-24
ENSG00000029559	8.93317	4.09845	0.776606	5.27738	1.31043e-07	1.74767e-06
ENSG00000036448	118.106	-3.06424	0.334525	-9.15999	5.1903e-20	7.88349e-18
ENSG00000043355	149.198	6.5585	0.644053	10.1832	2.35728e-24	6.90514e-22
ENSG00000046774	108.554	3.8727	0.818264	4.73282	2.21421e-06	2.07712e-05
ENSG00000051341	103.244	3.26109	0.327856	9.94672	2.60634e-23	6.47793e-21
ENSG00000053108	59.7285	3.79919	0.4846	7.83984	4.51136e-15	3.13578e-13
ENSG00000055732	207.819	3.00475	0.532128	5.64666	1.63595e-08	2.72357e-07
ENSG00000060718	27.849	3.00702	0.59125	5.08587	3.65951e-07	4.31875e-06
ENSG00000065328	59.4455	3.32912	0.351572	9.46925	2.81865e-21	5.46107e-19
ENSG00000066279	575.57	4.35622	0.311938	13.965	2.54762e-44	1.56717e-40
ENSG00000069011	144.904	6.36251	0.674215	9.43692	3.83899e-21	7.10242e-19
ENSG00000070019	52.4534	4.33924	0.638297	6.79816	1.05964e-11	3.66715e-10
ENSG00000071539	133.742	3.22171	0.327089	9.84963	6.87987e-23	1.65967e-20
ENSG00000072571	185.964	3.37576	0.31002	10.8889	1.3027e-27	7.45445e-25
ENSG00000073754	937.927	-3.52373	0.435143	-8.09788	5.59252e-16	4.54157e-14
ENSG00000074211	53.6094	4.48208	0.737331	6.07879	1.21093e-09	2.71367e-08
ENSG00000074410	262.278	3.21525	0.579086	5.55228	2.81964e-08	4.46461e-07
ENSG00000075218	103.904	3.06409	0.397232	7.71359	1.22323e-14	7.83826e-13
ENSG00000077152	193.152	3.67493	0.290725	12.6406	1.26157e-36	2.58685e-33
ENSG00000077935	30.9495	3.34363	0.55848	5.98701	2.13731e-09	4.50648e-08
ENSG00000078898	132.37	3.93187	0.605197	6.49685	8.20218e-11	2.33591e-09
ENSG00000080709	103.897	-3.55889	0.431206	-8.25333	1.54039e-16	1.35852e-14
ENSG00000081051	1120.58	3.09345	0.471771	6.55711	5.48611e-11	1.60659e-09
ENSG00000085999	101.441	3.42193	0.340209	10.0583	8.44184e-24	2.20979e-21
ENSG00000090889	197.433	3.9389	0.420686	9.36306	7.74636e-21	1.38121e-18
ENSG00000091129	178.998	3.34336	0.488577	6.84305	7.75244e-12	2.73682e-10
ENSG00000095596	303.625	-3.75554	0.492189	-7.63027	2.34261e-14	1.43033e-12
ENSG00000096088	14.7888	3.70018	0.617487	5.99233	2.06853e-09	4.37269e-08
ENSG00000099812	176.611	3.00923	0.631897	4.76222	1.91479e-06	1.82972e-05
ENSG00000100162	115.256	3.00544	0.45174	6.65303	2.87111e-11	8.89753e-10
ENSG00000100167	37.7263	3.0628	0.532605	5.75061	8.89205e-09	1.5959e-07
ENSG00000100341	11.1904	-3.18158	0.693259	-4.58931	4.4471e-06	3.81539e-05
ENSG00000100362	10.4198	-3.59952	0.446492	-8.06179	7.51879e-16	5.96798e-14
ENSG00000100373	122.372	4.68994	0.679668	6.90034	5.18782e-12	1.93119e-10
ENSG00000100473	166.843	3.43942	0.492081	6.98954	2.75786e-12	1.08576e-10
ENSG00000100526	166.687	3.63678	0.34665	10.4912	9.48048e-26	3.63252e-23
ENSG00000100604	4.27122	3.71697	0.713737	5.20776	1.91137e-07	2.42804e-06
ENSG00000101003	173.62	3.14545	0.292801	10.7426	6.41789e-27	2.9796e-24
ENSG00000101057	449.497	3.90248	0.437693	8.91602	4.83338e-19	6.16218e-17
ENSG00000101412	515.041	3.76301	0.358721	10.4901	9.59579e-26	3.63252e-23
ENSG00000102384	46.6727	3.42551	0.397251	8.62304	6.52001e-18	7.03646e-16
ENSG00000102385	8.96782	3.24082	0.524672	6.17686	6.53906e-10	1.5576e-08
ENSG00000103375	58.2801	3.74413	0.576914	6.48993	8.58764e-11	2.42247e-09
ENSG00000104147	49.0808	3.1371	0.267565	11.7246	9.53472e-32	1.15683e-28
ENSG00000105173	159.334	3.18347	0.398668	7.98526	1.40229e-15	1.06826e-13
ENSG00000105697	17589.9	-4.36074	0.544549	-8.00798	1.16611e-15	9.03942e-14
ENSG00000106006	3.81145	4.05157	0.612527	6.61452	3.72769e-11	1.13099e-09
ENSG00000106031	153.878	6.16925	0.446504	13.8168	2.01855e-43	9.9337e-40
ENSG00000107807	121.26	3.6802	0.386231	9.52849	1.59587e-21	3.19252e-19
ENSG00000107984	150.211	3.60264	0.649289	5.5486	2.87973e-08	4.54223e-07
ENSG00000109705	9.06261	3.56802	0.739151	4.82719	1.38476e-06	1.37571e-05
ENSG00000109805	299.399	3.49193	0.297905	11.7217	9.87299e-32	1.15683e-28
ENSG00000112742	133.942	4.0466	0.331193	12.2183	2.48309e-34	3.81867e-31
ENSG00000112818	179.908	5.3466	0.621232	8.60644	7.53617e-18	7.99288e-16
ENSG00000112984	212.07	3.81587	0.332653	11.471	1.84489e-30	1.56535e-27
ENSG00000113296	156.479	4.46638	0.420676	10.6172	2.4798e-26	1.0342e-23
ENSG00000113303	120.419	3.13074	0.565072	5.54043	3.01732e-08	4.73194e-07
ENSG00000114646	28.0837	3.04154	0.380646	7.99045	1.34443e-15	1.02736e-13
ENSG00000115163	72.8253	3.48297	0.357324	9.74739	1.89267e-22	4.31212e-20
ENSG00000115507	27.5024	3.46887	0.409032	8.48068	2.23889e-17	2.24858e-15
ENSG00000115602	270.381	-3.92492	0.446286	-8.79462	1.43536e-18	1.74844e-16
ENSG00000117399	263.027	3.48053	0.360132	9.66461	4.26259e-22	9.28189e-20
ENSG00000117650	170.351	4.28693	0.349631	12.2613	1.46108e-34	2.39676e-31
ENSG00000117724	556.973	4.42647	0.33236	13.3183	1.81228e-40	5.57412e-37
ENSG00000117983	3435.56	3.01772	0.68228	4.42299	9.73442e-06	7.52514e-05
ENSG00000118094	177.237	-3.72197	0.422357	-8.81236	1.22533e-18	1.50752e-16
ENSG00000118193	152.647	3.36138	0.270646	12.4199	2.03923e-35	3.85979e-32
ENSG00000121075	15.9488	4.997	0.61211	8.16357	3.25253e-16	2.75023e-14
ENSG00000121152	119.132	3.13587	0.305671	10.259	1.07855e-24	3.31735e-22
ENSG00000121621	61.0077	3.72002	0.342758	10.8532	1.92566e-27	1.05295e-24
ENSG00000123485	223.7	3.41183	0.328232	10.3946	2.62451e-25	9.22554e-23
ENSG00000123560	15.7006	-5.41524	0.597701	-9.06012	1.30308e-19	1.85868e-17
ENSG00000124102	47.158	3.39043	0.653527	5.1879	2.1268e-07	2.67546e-06
ENSG00000125144	9944.98	-4.09763	0.443498	-9.23934	2.48012e-20	3.96271e-18
ENSG00000125148	53321.9	-3.35069	0.373739	-8.96533	3.09359e-19	4.09252e-17
ENSG00000125780	223.689	4.79114	0.465692	10.2882	7.96441e-25	2.57858e-22
ENSG00000125999	22.5996	3.44985	0.645782	5.34212	9.1865e-08	1.28288e-06
ENSG00000126759	520.155	-3.1433	0.304859	-10.3107	6.30648e-25	2.09699e-22
ENSG00000126778	25.1312	5.26531	0.690821	7.62181	2.50138e-14	1.52349e-12
ENSG00000126787	88.1213	3.80577	0.35445	10.7371	6.81427e-27	3.09603e-24
ENSG00000128266	257.853	3.24837	0.429132	7.56962	3.74326e-14	2.19825e-12
ENSG00000128408	28.5217	3.26033	0.587638	5.54819	2.88641e-08	4.54983e-07
ENSG00000128645	12.0321	3.6624	0.572905	6.39268	1.63002e-10	4.33104e-09
ENSG00000128683	36.664	3.60045	0.538282	6.68878	2.25041e-11	7.18204e-10
ENSG00000128709	48.3684	3.30833	0.511755	6.46468	1.01513e-10	2.80654e-09
ENSG00000129173	82.1189	3.8524	0.337791	11.4047	3.96322e-30	2.95512e-27
ENSG00000129810	61.6444	3.09148	0.293534	10.5319	6.15638e-26	2.40451e-23
ENSG00000129965	302.592	-3.59094	0.616197	-5.82758	5.62356e-09	1.05067e-07
ENSG00000130427	224.367	-3.37541	0.480306	-7.02761	2.10096e-12	8.52267e-11
ENSG00000130477	52.1771	3.29236	0.533733	6.16855	6.89181e-10	1.63058e-08
ENSG00000130812	401.731	-3.27376	0.226211	-14.4721	1.81705e-47	1.49034e-43
ENSG00000130829	232.219	3.44354	0.52111	6.60809	3.89298e-11	1.17535e-09
ENSG00000131747	959.819	4.1292	0.332731	12.41	2.30511e-35	4.05139e-32
ENSG00000132429	37.3908	4.05988	0.804594	5.04588	4.51436e-07	5.16894e-06
ENSG00000132698	121.752	-3.56572	0.535988	-6.65261	2.87941e-11	8.91203e-10
ENSG00000132938	26.3054	-3.78229	0.541131	-6.9896	2.75664e-12	1.08576e-10
ENSG00000133055	168.436	-3.11402	0.574563	-5.41979	5.96676e-08	8.73397e-07
ENSG00000133454	21.9837	3.39909	0.629941	5.39589	6.81861e-08	9.81162e-07
ENSG00000133477	255.081	-3.91842	0.491152	-7.97801	1.48709e-15	1.119e-13
ENSG00000133710	46.3597	3.64993	0.422617	8.63649	5.79688e-18	6.33947e-16
ENSG00000134057	408.831	3.19328	0.313722	10.1787	2.46872e-24	6.98372e-22
ENSG00000134339	9557.32	-3.31203	0.496925	-6.66506	2.64561e-11	8.28218e-10
ENSG00000134690	168.259	3.38926	0.286948	11.8114	3.40782e-32	4.65849e-29
ENSG00000135324	71.2365	3.02107	0.533709	5.66051	1.50921e-08	2.54877e-07
ENSG00000135409	8.24245	-3.61002	0.370628	-9.74028	2.0299e-22	4.58236e-20
ENSG00000135451	317.026	3.46997	0.360857	9.61591	6.84998e-22	1.4406e-19
ENSG00000135638	70.5209	3.55706	0.404402	8.79585	1.41971e-18	1.73798e-16
ENSG00000136011	428.152	-3.13388	0.445944	-7.02752	2.10244e-12	8.52267e-11
ENSG00000136231	202.484	5.28786	0.461244	11.4644	1.9923e-30	1.63409e-27
ENSG00000136943	46.1715	3.3122	0.467203	7.08942	1.34676e-12	5.66466e-11
ENSG00000137251	64.6055	5.30172	0.704931	7.5209	5.43994e-14	3.09134e-12
ENSG00000137310	478.403	3.2354	0.331299	9.76582	1.57837e-22	3.66391e-20
ENSG00000137807	221.601	3.48518	0.374394	9.30885	1.29225e-20	2.1929e-18
ENSG00000137968	132.095	3.07095	0.609061	5.04211	4.60417e-07	5.24734e-06
ENSG00000138180	87.2269	3.18902	0.343479	9.28447	1.62521e-20	2.7204e-18
ENSG00000138778	136.317	3.46678	0.335987	10.3182	5.83095e-25	1.96543e-22
ENSG00000139219	100.087	3.59	0.776447	4.62362	3.77092e-06	3.29852e-05
ENSG00000139800	64.1656	6.11879	0.721735	8.4779	2.29303e-17	2.2843e-15
ENSG00000140505	3793.94	-4.56565	0.58603	-7.79082	6.65739e-15	4.50032e-13
ENSG00000142748	1381.68	-3.34585	0.468989	-7.13418	9.73677e-13	4.25547e-11
ENSG00000142945	216.238	3.42163	0.32989	10.372	3.32413e-25	1.15202e-22
ENSG00000143194	18.9953	3.18042	0.589064	5.39911	6.69724e-08	9.68227e-07
ENSG00000143195	190.167	3.56103	0.469849	7.57909	3.47979e-14	2.05332e-12
ENSG00000143228	224.342	4.46432	0.349482	12.7741	2.28822e-37	5.63039e-34
ENSG00000143476	216.205	3.88969	0.33651	11.5589	6.65455e-31	6.29776e-28
ENSG00000144354	167.996	4.18115	0.462887	9.03277	1.6738e-19	2.30087e-17
ENSG00000145107	26.7836	3.0828	0.509592	6.04955	1.45253e-09	3.1798e-08
ENSG00000145708	489.009	-3.06118	0.421792	-7.25756	3.94143e-13	1.85436e-11
ENSG00000145824	630.841	-3.61205	0.491571	-7.34797	2.01243e-13	1.00442e-11
ENSG00000145920	614.666	4.8495	0.788587	6.1496	7.76785e-10	1.81e-08
ENSG00000146670	226.492	3.31385	0.290099	11.4232	3.20316e-30	2.46303e-27
ENSG00000146839	5.76823	-4.55279	0.661329	-6.88431	5.80697e-12	2.14222e-10
ENSG00000147206	86.1485	-3.21949	0.430967	-7.47038	7.99632e-14	4.36857e-12
ENSG00000147257	7009.54	4.27892	0.56787	7.53504	4.88187e-14	2.78708e-12
ENSG00000147485	9.99048	3.19913	0.508584	6.29026	3.16937e-10	7.91731e-09
ENSG00000147588	3.02131	-3.32206	0.626027	-5.30658	1.117e-07	1.51432e-06
ENSG00000147614	14.6686	3.76987	0.555849	6.78218	1.18372e-11	4.03512e-10
ENSG00000148773	668.911	3.41049	0.303118	11.2514	2.28041e-29	1.55866e-26
ENSG00000148795	462.038	3.18605	0.484607	6.57449	4.88194e-11	1.44904e-09
ENSG00000151025	63.8247	3.81361	0.494139	7.71768	1.18463e-14	7.65065e-13
ENSG00000151834	64.4751	4.02086	0.784155	5.12764	2.93402e-07	3.54939e-06
ENSG00000154277	986.124	4.18107	0.580739	7.19956	6.0406e-13	2.72725e-11
ENSG00000154342	5.75268	3.54463	0.755045	4.6946	2.6713e-06	2.43896e-05
ENSG00000154920	109.397	3.31509	0.314191	10.5512	5.01565e-26	1.99057e-23
ENSG00000156535	299.965	3.04608	0.342474	8.89435	5.87648e-19	7.30286e-17
ENSG00000156970	152.776	3.39242	0.301219	11.2623	2.01365e-29	1.41566e-26
ENSG00000157456	172.944	3.0814	0.28244	10.9099	1.03356e-27	6.20289e-25
ENSG00000157766	47.3318	3.22019	0.558757	5.76313	8.25681e-09	1.49278e-07
ENSG00000158402	82.6009	3.90387	0.365425	10.6831	1.22123e-26	5.36598e-24
ENSG00000158473	389.847	-3.09387	0.261397	-11.8359	2.54528e-32	3.68407e-29
ENSG00000158560	72.6901	3.07207	0.502906	6.10864	1.00484e-09	2.2901e-08
ENSG00000159217	284.043	6.34428	0.546497	11.609	3.70986e-31	3.80353e-28
ENSG00000160339	370.966	-3.81329	0.50768	-7.51121	5.85839e-14	3.29113e-12
ENSG00000160801	718.157	-3.05492	0.368444	-8.29139	1.11931e-16	1.00517e-14
ENSG00000161888	161.622	3.05553	0.342764	8.91439	4.90499e-19	6.18935e-17
ENSG00000162009	11.2734	3.2411	0.735406	4.40723	1.04702e-05	8.00592e-05
ENSG00000162782	15.6059	3.53862	0.776701	4.55596	5.21462e-06	4.38135e-05
ENSG00000162951	3.20218	-3.13168	0.531994	-5.88669	3.9401e-09	7.70057e-08
ENSG00000163217	4.93667	-3.31416	0.519411	-6.3806	1.76393e-10	4.66138e-09
ENSG00000163808	82.3245	3.36369	0.302098	11.1344	8.52936e-29	5.38137e-26
ENSG00000163993	2470.06	5.69306	0.611575	9.30886	1.29214e-20	2.1929e-18
ENSG00000164161	267.916	-3.08364	0.370922	-8.31345	9.29556e-17	8.59874e-15
ENSG00000164266	5085.18	5.51939	0.567156	9.73169	2.20887e-22	4.94105e-20
ENSG00000164270	10.1615	3.62765	0.563042	6.44294	1.17178e-10	3.19701e-09
ENSG00000164283	276.02	4.35982	0.427294	10.2033	1.91585e-24	5.67969e-22
ENSG00000164362	165.049	6.23803	0.577161	10.8081	3.15052e-27	1.58208e-24
ENSG00000164611	298.15	3.27219	0.353966	9.24437	2.36624e-20	3.8305e-18
ENSG00000164619	83.066	-3.2465	0.339835	-9.55317	1.25788e-21	2.57928e-19
ENSG00000164651	12.8863	4.86212	0.771109	6.30536	2.87532e-10	7.21204e-09
ENSG00000164932	190.927	3.29357	0.47894	6.87679	6.12152e-12	2.2315e-10
ENSG00000165304	135.736	3.67093	0.35772	10.262	1.04512e-24	3.25522e-22
ENSG00000165480	70.7236	3.2502	0.357341	9.09553	9.41268e-20	1.3624e-17
ENSG00000165682	168.846	-4.36657	0.513206	-8.50842	1.76318e-17	1.77807e-15
ENSG00000165891	50.0158	3.76377	0.354553	10.6156	2.52278e-26	1.03459e-23
ENSG00000166741	40649.6	-3.46653	0.394931	-8.77754	1.67082e-18	2.01531e-16
ENSG00000166866	113.109	3.82737	0.46095	8.30321	1.01333e-16	9.30373e-15
ENSG00000166897	327.996	3.23516	0.525288	6.15883	7.32832e-10	1.72391e-08
ENSG00000167619	41.5188	3.22429	0.460039	7.00874	2.4048e-12	9.60593e-11
ENSG00000168078	116.501	3.1507	0.365436	8.62175	6.59364e-18	7.07879e-16
ENSG00000168779	13.5257	3.81376	0.615782	6.19336	5.88942e-10	1.41935e-08
ENSG00000168955	72.5856	4.55628	0.620956	7.33753	2.17575e-13	1.07937e-11
ENSG00000169436	721.395	4.57931	0.651405	7.0299	2.06677e-12	8.41971e-11
ENSG00000169550	30.636	4.42023	0.749064	5.901	3.6131e-09	7.1624e-08
ENSG00000169607	92.6437	3.49374	0.301385	11.5923	4.51092e-31	4.43983e-28
ENSG00000169679	149.532	3.49166	0.299653	11.6523	2.23284e-31	2.38875e-28
ENSG00000169715	14486.8	-3.57426	0.409682	-8.72448	2.67408e-18	3.08913e-16
ENSG00000170166	28.3781	3.42246	0.442728	7.73039	1.07214e-14	7.01622e-13
ENSG00000170312	304.698	3.37699	0.32769	10.3055	6.65772e-25	2.18427e-22
ENSG00000170373	6.60838	3.35973	0.744672	4.5117	6.43114e-06	5.27306e-05
ENSG00000170516	27.2427	4.27186	0.809409	5.27775	1.30777e-07	1.74506e-06
ENSG00000170577	32.9826	4.9699	0.686697	7.2374	4.57382e-13	2.11946e-11
ENSG00000170743	73.8534	-5.25509	0.335552	-15.661	2.79344e-55	3.43677e-51
ENSG00000171502	137.25	4.37867	0.5932	7.38145	1.56578e-13	8.07707e-12
ENSG00000171658	140.22	4.30856	0.573548	7.51212	5.8176e-14	3.2757e-12
ENSG00000172987	4.13415	3.28115	0.697359	4.70511	2.53731e-06	2.33308e-05
ENSG00000173432	26765	-3.21567	0.504979	-6.36794	1.9159e-10	5.03123e-09
ENSG00000173702	3389.56	3.785	0.562892	6.72421	1.76549e-11	5.7845e-10
ENSG00000173826	7.18423	3.45011	0.695202	4.96274	6.95038e-07	7.56396e-06
ENSG00000174371	100.809	4.20953	0.31797	13.2388	5.23942e-40	1.43246e-36
ENSG00000174473	17.1865	-3.52133	0.580821	-6.06268	1.33871e-09	2.95695e-08
ENSG00000175063	288.331	3.63154	0.396873	9.15037	5.67395e-20	8.56523e-18
ENSG00000175329	97.2342	4.67776	0.656073	7.12994	1.00413e-12	4.36532e-11
ENSG00000175785	12.1811	-3.97864	0.581565	-6.84126	7.84991e-12	2.76726e-10
ENSG00000175793	413.486	3.85938	0.527353	7.31841	2.50934e-13	1.23243e-11
ENSG00000176076	56.0634	3.55033	0.516217	6.8776	6.0869e-12	2.22217e-10
ENSG00000176566	31.3309	3.83966	0.829343	4.62976	3.66088e-06	3.21025e-05
ENSG00000176887	5.91786	3.43187	0.722119	4.7525	2.00919e-06	1.9125e-05
ENSG00000176956	9.35612	3.02461	0.561171	5.38981	7.0531e-08	1.00842e-06
ENSG00000179066	28.0942	3.28603	0.435348	7.54805	4.41807e-14	2.5519e-12
ENSG00000179083	31.6361	3.52481	0.713285	4.94165	7.74628e-07	8.33792e-06
ENSG00000179455	18.4073	3.68919	0.537075	6.86905	6.46321e-12	2.33873e-10
ENSG00000179915	5.67189	-3.67917	0.56875	-6.46887	9.87374e-11	2.74523e-09
ENSG00000180178	115.895	4.49825	0.585812	7.67866	1.60757e-14	1.01166e-12
ENSG00000180785	12.6213	3.02184	0.44306	6.82039	9.07911e-12	3.16432e-10
ENSG00000180815	31.937	3.85859	0.646715	5.96644	2.42482e-09	5.04781e-08
ENSG00000181019	3357.99	3.92657	0.572833	6.85465	7.1487e-12	2.5567e-10
ENSG00000181234	10.8068	-3.21026	0.6121	-5.24467	1.56566e-07	2.03618e-06
ENSG00000181449	8.645	3.05185	0.602103	5.06864	4.0066e-07	4.66571e-06
ENSG00000181656	661.151	3.22687	0.538361	5.99388	2.04893e-09	4.33499e-08
ENSG00000182379	60.3069	3.60494	0.460862	7.82217	5.19195e-15	3.55858e-13
ENSG00000182459	4.61219	3.56256	0.638364	5.58077	2.39455e-08	3.86362e-07
ENSG00000182566	705.892	-4.20082	0.556617	-7.54706	4.45206e-14	2.56551e-12
ENSG00000182583	11.742	3.79429	0.722369	5.25256	1.49996e-07	1.96006e-06
ENSG00000182759	12.6491	3.2744	0.643122	5.09141	3.55409e-07	4.21049e-06
ENSG00000183117	38.5831	5.25668	0.697578	7.53562	4.86024e-14	2.78119e-12
ENSG00000183287	133.411	-3.17066	0.425761	-7.44704	9.54551e-14	5.15081e-12
ENSG00000183850	5.13236	3.28092	0.667003	4.91889	8.70347e-07	9.21107e-06
ENSG00000183929	5.32944	3.99034	0.640267	6.23231	4.59608e-10	1.12393e-08
ENSG00000184368	66.3457	3.12504	0.52629	5.93787	2.88748e-09	5.92077e-08
ENSG00000184564	10.7838	-3.41641	0.58507	-5.83932	5.24154e-09	9.8906e-08
ENSG00000184601	50.4093	-3.25513	0.562555	-5.78633	7.19391e-09	1.31316e-07
ENSG00000184661	51.7203	3.17362	0.35435	8.95616	3.36194e-19	4.42373e-17
ENSG00000184956	1421.35	-3.56014	0.549654	-6.47706	9.35288e-11	2.61066e-09
ENSG00000186185	259.095	3.45807	0.331479	10.4322	1.76707e-25	6.48965e-23
ENSG00000186868	130.861	3.0762	0.341602	9.00523	2.15207e-19	2.90955e-17
ENSG00000187193	19612.4	-4.1046	0.417423	-9.8332	8.09994e-23	1.91642e-20
ENSG00000188095	23.1693	4.66699	0.504798	9.24525	2.3468e-20	3.8242e-18
ENSG00000189366	128.63	3.69083	0.44473	8.29904	1.04959e-16	9.49489e-15
ENSG00000196711	14.2992	-3.04884	0.560346	-5.44099	5.29865e-08	7.83996e-07
ENSG00000197085	28.2118	5.8914	0.708489	8.31544	9.14111e-17	8.48778e-15
ENSG00000197177	7.39418	-3.88498	0.566148	-6.86212	6.78459e-12	2.4371e-10
ENSG00000197353	16.332	-4.17478	0.531783	-7.85053	4.14298e-15	2.90434e-13
ENSG00000198074	13386.7	3.42512	0.577091	5.93515	2.9358e-09	6.00983e-08
ENSG00000198417	1716.86	-3.84949	0.357281	-10.7744	4.54643e-27	2.23739e-24
ENSG00000198681	61.2683	5.11286	0.771556	6.62669	3.43302e-11	1.04675e-09
ENSG00000198758	449.395	3.15426	0.558963	5.64305	1.6706e-08	2.77749e-07
ENSG00000198901	476.52	3.26612	0.349248	9.35186	8.61206e-21	1.52452e-18
ENSG00000204832	55.0071	4.25925	0.531952	8.00684	1.17694e-15	9.07827e-14
ENSG00000205358	888.862	-4.06575	0.517114	-7.86239	3.76874e-15	2.67244e-13
ENSG00000205361	3.31312	-3.13143	0.51889	-6.03487	1.5909e-09	3.45809e-08
ENSG00000205364	2358.48	-5.33484	0.419084	-12.7298	4.04009e-37	9.03732e-34
ENSG00000205628	6.99693	3.67987	0.771753	4.7682	1.85881e-06	1.78315e-05
ENSG00000206195	210.608	4.09375	0.363964	11.2477	2.37729e-29	1.58096e-26
ENSG00000206384	26.0808	-3.2875	0.414977	-7.92213	2.3348e-15	1.70475e-13
ENSG00000206557	38.2473	3.23271	0.695944	4.64507	3.39957e-06	3.00915e-05
ENSG00000211448	27.346	3.28933	0.523909	6.27843	3.42e-10	8.49167e-09
ENSG00000211598	241.44	-3.20155	0.569663	-5.62009	1.90863e-08	3.12883e-07
ENSG00000211649	14.6545	-3.06282	0.538116	-5.69175	1.25741e-08	2.16211e-07
ENSG00000211652	13.6302	-3.39897	0.539829	-6.29638	3.04677e-10	7.62653e-09
ENSG00000211664	5.61244	-3.12926	0.588656	-5.31594	1.06108e-07	1.44728e-06
ENSG00000211668	98.7765	-3.20825	0.529011	-6.06462	1.32266e-09	2.93201e-08
ENSG00000211970	14.5461	-3.11127	0.585779	-5.31133	1.08826e-07	1.4778e-06
ENSG00000213759	686.943	3.66192	0.424463	8.6272	6.28729e-18	6.8152e-16
ENSG00000213973	13.1558	3.52344	0.618694	5.69496	1.23401e-08	2.12634e-07
ENSG00000214814	17.9406	5.12725	0.748324	6.85165	7.30041e-12	2.59962e-10
ENSG00000214822	18.2606	-4.66669	0.697939	-6.68639	2.28741e-11	7.24523e-10
ENSG00000214856	53.6535	-4.89875	0.635297	-7.71095	1.24885e-14	7.96091e-13
ENSG00000215270	10.1303	3.416	0.559041	6.11046	9.9342e-10	2.26952e-08
ENSG00000215784	72.8115	3.16332	0.337195	9.38126	6.5188e-21	1.17081e-18
ENSG00000215833	3.73834	3.25424	0.615292	5.28895	1.23024e-07	1.65146e-06
ENSG00000221818	26.2283	4.35524	0.400246	10.8814	1.41332e-27	7.90366e-25
ENSG00000223603	29.7012	-3.31915	0.62633	-5.29935	1.16213e-07	1.57204e-06
ENSG00000223784	9.05871	-3.1253	0.60295	-5.18334	2.17944e-07	2.7333e-06
ENSG00000223829	3.05162	3.40006	0.776422	4.37914	1.19147e-05	8.96394e-05
ENSG00000223875	14.4166	3.49826	0.463025	7.55524	4.18093e-14	2.43206e-12
ENSG00000224189	154.245	4.86557	0.512766	9.48885	2.33586e-21	4.63518e-19
ENSG00000224566	2.8476	3.33937	0.692241	4.824	1.40707e-06	1.39437e-05
ENSG00000224960	15.2757	4.29276	0.804807	5.3339	9.6125e-08	1.33329e-06
ENSG00000225210	101.114	3.8897	0.333777	11.6536	2.20061e-31	2.38875e-28
ENSG00000225383	4.30501	3.57828	0.544249	6.57472	4.87452e-11	1.44904e-09
ENSG00000225532	10.0058	4.19897	0.719329	5.83733	5.30427e-09	9.99469e-08
ENSG00000225546	10.6395	4.00062	0.791283	5.05586	4.28453e-07	4.9457e-06
ENSG00000225548	20.2693	4.33915	0.653201	6.6429	3.0757e-11	9.47192e-10
ENSG00000226476	34.1127	4.08679	0.587611	6.95493	3.52748e-12	1.35833e-10
ENSG00000226673	5.91496	3.34303	0.523961	6.38029	1.76748e-10	4.66138e-09
ENSG00000227300	30.7741	-5.11705	0.638345	-8.01612	1.09135e-15	8.49804e-14
ENSG00000228314	23.0009	-3.75775	0.506443	-7.41987	1.17232e-13	6.20345e-12
ENSG00000228651	18.5909	5.07781	0.760129	6.68019	2.38629e-11	7.52524e-10
ENSG00000229781	4.49081	3.41104	0.672538	5.07189	3.93881e-07	4.60201e-06
ENSG00000229859	5.57494	-3.0345	0.575266	-5.27495	1.3279e-07	1.76714e-06
ENSG00000230316	37.1847	4.6029	0.568634	8.09467	5.74219e-16	4.63253e-14
ENSG00000230356	28.1842	5.01066	0.677584	7.39488	1.41531e-13	7.34708e-12
ENSG00000230873	28.873	3.03539	0.441646	6.8729	6.29102e-12	2.28314e-10
ENSG00000231047	3.48201	-3.09223	0.604884	-5.1121	3.18596e-07	3.82222e-06
ENSG00000231196	31.7598	5.26278	0.6911	7.61509	2.63514e-14	1.59313e-12
ENSG00000232306	2.14379	3.03781	0.551959	5.50369	3.71915e-08	5.71245e-07
ENSG00000232527	29.9013	4.34059	0.573945	7.56274	3.94664e-14	2.31217e-12
ENSG00000232906	2.93506	3.34582	0.729922	4.5838	4.56593e-06	3.90237e-05
ENSG00000233491	9.08274	3.70163	0.519998	7.11856	1.09062e-12	4.67521e-11
ENSG00000233539	31.0708	4.44692	0.605141	7.34856	2.00347e-13	1.00198e-11
ENSG00000234722	139.825	3.28115	0.493806	6.64461	3.04023e-11	9.37444e-10
ENSG00000234996	36.5865	3.47421	0.491536	7.06807	1.57103e-12	6.53763e-11
ENSG00000236279	14.3306	4.10973	0.757409	5.42604	5.76167e-08	8.46903e-07
ENSG00000236449	12.7344	4.31336	0.70246	6.14036	8.23345e-10	1.91486e-08
ENSG00000236516	6.44281	3.35848	0.770394	4.35943	1.30403e-05	9.71158e-05
ENSG00000236947	7.82436	3.09132	0.488102	6.33334	2.39911e-10	6.13644e-09
ENSG00000237380	11.6379	3.7313	0.637424	5.85372	4.80684e-09	9.16844e-08
ENSG00000237596	138.923	4.3927	0.541367	8.11409	4.89453e-16	4.04144e-14
ENSG00000237649	260.493	3.70414	0.321176	11.533	8.99067e-31	8.1935e-28
ENSG00000237807	15.3733	3.14562	0.612179	5.1384	2.77081e-07	3.37518e-06
ENSG00000237978	18.0038	3.45754	0.532964	6.48739	8.73346e-11	2.45595e-09
ENSG00000238107	12.0844	4.73734	0.698946	6.77783	1.21995e-11	4.14613e-10
ENSG00000240253	6.72478	3.1327	0.700488	4.47218	7.74279e-06	6.19098e-05
ENSG00000240280	65.6189	4.50058	0.650669	6.91684	4.61816e-12	1.75362e-10
ENSG00000240990	7.9164	4.71472	0.651182	7.24026	4.47836e-13	2.08307e-11
ENSG00000242265	2468.01	3.57811	0.475505	7.52485	5.27789e-14	3.0062e-12
ENSG00000242598	5.8787	-3.84021	0.606193	-6.33496	2.37397e-10	6.08478e-09
ENSG00000243264	7.12636	-3.11356	0.511668	-6.08512	1.16402e-09	2.62287e-08
ENSG00000243766	61.3757	6.74998	0.623292	10.8296	2.49326e-27	1.27811e-24
ENSG00000243902	3.88828	3.5075	0.619844	5.65868	1.52541e-08	2.57084e-07
ENSG00000244306	127.409	3.82572	0.325304	11.7604	6.24181e-32	8.08347e-29
ENSG00000245694	91.8665	3.1368	0.2814	11.1471	7.39576e-29	4.78895e-26
ENSG00000248323	36.6926	3.82135	0.542353	7.04587	1.84312e-12	7.60936e-11
ENSG00000248498	6.73192	3.94523	0.77928	5.06265	4.13461e-07	4.78534e-06
ENSG00000248635	11.5771	3.96322	0.632312	6.26783	3.66116e-10	9.02796e-09
ENSG00000249173	276.256	-4.02746	0.463898	-8.68176	3.8968e-18	4.3783e-16
ENSG00000249413	4.53093	3.23402	0.57224	5.65152	1.59039e-08	2.66575e-07
ENSG00000249715	16.0098	3.01434	0.625552	4.81869	1.44504e-06	1.42913e-05
ENSG00000250049	5.09838	3.80286	0.642768	5.91637	3.29114e-09	6.61487e-08
ENSG00000250081	2.11846	3.10831	0.595319	5.22125	1.77716e-07	2.27876e-06
ENSG00000250266	17.4028	-4.57965	0.450305	-10.1701	2.69628e-24	7.53917e-22
ENSG00000250612	10.7211	4.45099	0.723043	6.15592	7.46436e-10	1.75143e-08
ENSG00000251003	107.464	3.59362	0.526271	6.82845	8.58368e-12	3.00441e-10
ENSG00000251026	12.2126	4.02396	0.476431	8.44606	3.01311e-17	2.93046e-15
ENSG00000251049	4.80428	-5.17469	0.57117	-9.05981	1.3068e-19	1.85868e-17
ENSG00000251350	19.9206	5.86416	0.706523	8.30003	1.04088e-16	9.48586e-15
ENSG00000251629	8.8967	3.73638	0.729028	5.12514	2.9731e-07	3.5896e-06
ENSG00000253293	110.202	6.05339	0.598496	10.1143	4.77246e-24	1.27643e-21
ENSG00000253395	2.09516	3.15737	0.719603	4.38766	1.14578e-05	8.67693e-05
ENSG00000253417	11.6743	4.62782	0.695398	6.65492	2.83452e-11	8.79522e-10
ENSG00000253508	3.53507	4.18049	0.58314	7.16892	7.55901e-13	3.35735e-11
ENSG00000253642	7.44734	3.27376	0.733319	4.46431	8.03269e-06	6.38292e-05
ENSG00000253818	11.785	-3.20081	0.622848	-5.13899	2.76218e-07	3.36633e-06
ENSG00000253898	201.869	4.92714	0.570087	8.64278	5.48596e-18	6.02623e-16
ENSG00000253931	7.4141	4.23133	0.743448	5.69149	1.25936e-08	2.16396e-07
ENSG00000254233	32.1008	3.93273	0.571768	6.8782	6.06154e-12	2.21913e-10
ENSG00000254338	19.6742	4.55143	0.720349	6.31837	2.64342e-10	6.71249e-09
ENSG00000254349	3.09729	3.53448	0.700584	5.04505	4.53412e-07	5.18431e-06
ENSG00000254369	3.78734	3.75747	0.660568	5.68824	1.28358e-08	2.19943e-07
ENSG00000255794	28.4796	3.0862	0.608969	5.0679	4.02224e-07	4.67287e-06
ENSG00000255986	503.248	-4.7191	0.424255	-11.1233	9.66784e-29	5.94717e-26
ENSG00000256006	6.14092	-3.10201	0.42512	-7.29679	2.94712e-13	1.4219e-11
ENSG00000256663	4.59505	3.32135	0.585836	5.66942	1.43282e-08	2.42977e-07
ENSG00000257335	57.2464	3.16042	0.550369	5.74237	9.33607e-09	1.66283e-07
ENSG00000257883	2.71202	3.15683	0.642081	4.91657	8.80731e-07	9.29698e-06
ENSG00000258527	3.37887	3.04118	0.627579	4.84588	1.26049e-06	1.26853e-05
ENSG00000259129	9.25145	3.06473	0.671899	4.56129	5.08394e-06	4.28997e-05
ENSG00000259316	16.8688	3.30998	0.433308	7.63886	2.19156e-14	1.34814e-12
ENSG00000259439	8.72745	4.51084	0.753718	5.98478	2.16678e-09	4.56471e-08
ENSG00000259823	6.01642	4.32697	0.720187	6.00812	1.87683e-09	3.99491e-08
ENSG00000259905	9.35937	-3.26593	0.418029	-7.81269	5.59804e-15	3.80512e-13
ENSG00000260549	385.718	-3.10111	0.32778	-9.46093	3.0521e-21	5.86719e-19
ENSG00000261172	16.1741	4.76377	0.696658	6.83803	8.02918e-12	2.82237e-10
ENSG00000261713	92.2601	4.65799	0.730833	6.37354	1.84719e-10	4.85598e-09
ENSG00000263513	51.3448	3.68691	0.502889	7.33147	2.27647e-13	1.1203e-11
ENSG00000263761	143.521	-4.04151	0.55088	-7.33646	2.19315e-13	1.08581e-11
ENSG00000266830	4.86479	3.55346	0.730041	4.86748	1.13028e-06	1.15258e-05
ENSG00000266976	2781.09	6.24925	0.613955	10.1787	2.46925e-24	6.98372e-22
ENSG00000267444	14.9038	-3.11681	0.550647	-5.66026	1.51142e-08	2.55076e-07
ENSG00000267586	39.2438	-3.71719	0.481695	-7.7169	1.19198e-14	7.67796e-13
ENSG00000268297	3.78573	-3.32857	0.568996	-5.84989	4.91887e-09	9.34623e-08
ENSG00000269416	18.3823	4.62899	0.608184	7.61117	2.71619e-14	1.6381e-12
ENSG00000269994	8.72093	3.1063	0.697131	4.45583	8.35674e-06	6.60115e-05
ENSG00000270816	27.3452	3.56923	0.810187	4.40544	1.05571e-05	8.05978e-05
ENSG00000272046	5.13569	3.46653	0.724875	4.78224	1.7335e-06	1.67998e-05
ENSG00000272068	106.734	3.15084	0.554439	5.68293	1.32408e-08	2.26409e-07
ENSG00000272398	885.934	3.81763	0.573322	6.65878	2.76102e-11	8.5997e-10
ENSG00000272872	135.048	3.45495	0.373409	9.25247	2.19366e-20	3.62263e-18
ENSG00000273983	3.82019	3.01749	0.589878	5.11545	3.12992e-07	3.75866e-06
ENSG00000275285	239.972	-3.88719	0.52518	-7.40163	1.34523e-13	7.02774e-12
ENSG00000277128	2.7351	3.34294	0.581794	5.74592	9.14241e-09	1.63487e-07
ENSG00000277156	7.93574	3.24856	0.556001	5.84272	5.13549e-09	9.72778e-08
ENSG00000278023	21.2934	3.07238	0.400235	7.67645	1.63558e-14	1.02666e-12
ENSG00000278041	3.75207	3.35993	0.630892	5.32568	1.00577e-07	1.38256e-06
ENSG00000278594	9.63321	3.75836	0.571958	6.57105	4.99626e-11	1.47585e-09
ENSG00000278704	99.9574	3.05028	0.449082	6.79226	1.10392e-11	3.80436e-10
ENSG00000279138	9.7286	3.0827	0.563714	5.46855	4.53738e-08	6.84529e-07
ENSG00000279508	369.691	3.81601	0.359668	10.6098	2.68303e-26	1.08227e-23
ENSG00000279780	6.01276	3.13009	0.593045	5.278	1.30603e-07	1.74464e-06
ENSG00000280081	11.0609	3.79403	0.781209	4.85661	1.1941e-06	1.20715e-05
ENSG00000280223	93.8038	-3.10209	0.604146	-5.13467	2.82636e-07	3.43155e-06

## Sheet: Table S3
gene	baseMean	log2FoldChange	lfcSE	stat	pvalue	padj	matchtogene
TR108091	43.7348	-3.85152	0.556102	-6.92593	4.33108e-12	5.62797e-10	ENSG00000133477
TR122459	374.037	3.00352	0.434204	6.91731	4.60298e-12	5.94028e-10	ENSG00000275365
TR123117	3.0162	3.37006	0.596505	5.64968	1.60749e-08	7.05746e-07	ENSG00000213967
TR136182	6.09004	3.15358	0.438502	7.19171	6.39825e-13	1.02003e-10	ENSG00000111247
TR141858	49.9024	-4.48698	0.447863	-10.0186	1.26221e-23	2.07891e-20	ENSG00000147872
TR145442	19.5883	-3.78899	0.458328	-8.26699	1.37388e-16	5.3087e-14	ENSG00000198417
TR148628	2.91882	4.37324	0.713218	6.13171	8.69396e-10	5.74494e-08	ENSG00000043355
TR153850	2.86057	3.41549	0.610608	5.59359	2.22427e-08	9.32771e-07	ENSG00000117724
TR15679	184.621	-3.2384	0.517433	-6.25858	3.8849e-10	2.85015e-08	ENSG00000145824
TR157591	6.00389	-3.12911	0.461585	-6.77905	1.20968e-11	1.40185e-09	ENSG00000052344
TR164192	2.4172	3.83174	0.701727	5.46043	4.7497e-08	1.7664e-06	ENSG00000125780
TR18115	2.63937	3.34368	0.669106	4.99724	5.81558e-07	1.4745e-05	ENSG00000137203
TR255533	72.9206	-3.36904	0.544665	-6.18552	6.18993e-10	4.26348e-08	ENSG00000205358
TR256052	3.31282	3.19314	0.508788	6.27598	3.47448e-10	2.59234e-08	ENSG00000169679
TR256741	462.423	-3.26399	0.539973	-6.04473	1.49662e-09	9.15925e-08	ENSG00000134339
TR257580	13.67	3.21466	0.449	7.1596	8.09128e-13	1.25762e-10	ENSG00000129810
TR258864	3.29043	-3.30275	0.540857	-6.1065	1.01836e-09	6.59375e-08	ENSG00000095627
TR258879	215.546	3.26531	0.323906	10.081	6.70161e-24	1.22642e-20	ENSG00000146670
TR259125	2611.48	-3.98086	0.441153	-9.02375	1.81752e-19	1.35301e-16	ENSG00000125144
TR262024	198.393	3.04202	0.317947	9.56768	1.09332e-21	1.27486e-18	ENSG00000101447
TR262951	1051.06	-4.16835	0.529516	-7.87201	3.48991e-15	9.78386e-13	ENSG00000019169
TR263971	89.0986	-3.42545	0.50629	-6.76579	1.32588e-11	1.52445e-09	ENSG00000163217
TR265302	8.68634	3.8816	0.519827	7.46709	8.19853e-14	1.72262e-11	ENSG00000225210
TR267307	46.5174	3.1744	0.433232	7.32727	2.34896e-13	4.23401e-11	ENSG00000186185
TR270023	5.58442	-3.59269	0.629448	-5.70769	1.14523e-08	5.27066e-07	ENSG00000183778
TR271576	14.9203	-3.0717	0.494477	-6.21202	5.23079e-10	3.68175e-08	ENSG00000188676
TR273697	4.7269	4.11504	0.547601	7.51467	5.70566e-14	1.24469e-11	ENSG00000143228
TR274101	333.692	-5.28336	0.389958	-13.5486	8.08022e-42	2.66168e-37	ENSG00000255986
TR276730	217.454	-3.85825	0.409643	-9.41855	4.57365e-21	4.70811e-18	ENSG00000166741
TR277082	2.10878	3.03487	0.655173	4.63216	3.61868e-06	6.82324e-05	ENSG00000133454
TR278664	2.49122	3.74101	0.711476	5.2581	1.45553e-07	4.60854e-06	ENSG00000183929
TR282411	3.52669	-3.97771	0.545162	-7.29639	2.95584e-13	5.13814e-11	ENSG00000150625
TR283625	15.6679	3.60356	0.423931	8.50034	1.89043e-17	8.70939e-15	ENSG00000068489
TR284108	10.2853	-3.53601	0.428068	-8.26039	1.45199e-16	5.59412e-14	ENSG00000100362
TR286473	5.2755	3.33514	0.53356	6.25072	4.08559e-10	2.97255e-08	ENSG00000135766
TR287018	2.90672	3.51857	0.617848	5.69488	1.23457e-08	5.61472e-07	ENSG00000196584
TR290786	15.4395	3.03668	0.434469	6.98942	2.76033e-12	3.78077e-10	ENSG00000092853
TR291048	122.896	3.01739	0.447389	6.74444	1.53623e-11	1.72547e-09	ENSG00000128266
TR294949	5.60518	3.4734	0.667698	5.20206	1.9709e-07	5.97268e-06	ENSG00000164266
TR300395	5.48718	-3.27549	0.591792	-5.53486	3.11479e-08	1.2388e-06	ENSG00000133477
TR300743	3803.23	-4.14756	0.428178	-9.68653	3.44018e-22	4.40086e-19	ENSG00000125144
TR302186	906.815	-3.37838	0.405601	-8.3293	8.13187e-17	3.25678e-14	ENSG00000196136
TR306116	37.9099	5.37711	0.655302	8.20554	2.29549e-16	8.26397e-14	ENSG00000043355
TR306163	2.94974	3.14752	0.665521	4.72941	2.25178e-06	4.60297e-05	ENSG00000186897
TR306459	23.7147	-4.84636	0.509884	-9.50483	2.00372e-21	2.20013e-18	ENSG00000255986
TR306712	38.4625	3.259	0.422314	7.71702	1.19081e-14	2.99394e-12	ENSG00000213759
TR307405	5.42048	-3.00536	0.493819	-6.08595	1.15803e-09	7.31125e-08	ENSG00000107566
TR310211	3842.13	3.3771	0.533505	6.33004	2.45104e-10	1.91098e-08	ENSG00000147257
TR310463	200.678	3.01599	0.508986	5.92549	3.11368e-09	1.72526e-07	ENSG00000112379
TR313374	3.06696	-3.76779	0.610486	-6.17178	6.75251e-10	4.59334e-08	ENSG00000179915
TR315164	4.29369	3.14439	0.577888	5.44117	5.29319e-08	1.93574e-06	ENSG00000166743
TR317048	55.3645	-3.27724	0.450377	-7.27667	3.42156e-13	5.86262e-11	ENSG00000135144
TR317057	20.3272	4.444	0.715449	6.21149	5.24846e-10	3.69222e-08	ENSG00000069011
TR320362	6.83769	3.61268	0.485435	7.44216	9.90508e-14	2.02659e-11	ENSG00000244306
TR322277	43.829	3.09294	0.460068	6.72279	1.78275e-11	1.96405e-09	ENSG00000128266
TR325108	9.81066	-3.35318	0.457132	-7.33526	2.21296e-13	4.03859e-11	ENSG00000164161
TR325214	13.9644	-3.76578	0.495418	-7.60122	2.9336e-14	6.75768e-12	ENSG00000197353
TR326961	165.494	-4.32168	0.546205	-7.91219	2.52905e-15	7.33998e-13	ENSG00000105697
TR331845	2.88624	-3.25359	0.514718	-6.32112	2.59666e-10	2.0138e-08	ENSG00000228314
TR335237	2.77478	-4.26705	0.635988	-6.70932	1.9553e-11	2.12396e-09	ENSG00000132698
TR335509	2.4867	3.61426	0.677089	5.33794	9.40074e-08	3.17339e-06	ENSG00000213967
TR336359	12.4447	3.3521	0.4665	7.18564	6.68948e-13	1.05814e-10	ENSG00000196584
TR336888	5.91864	4.04699	0.529831	7.63827	2.20163e-14	5.1988e-12	ENSG00000196584
TR337526	19.9169	-3.12807	0.334106	-9.36249	7.78812e-21	7.43613e-18	ENSG00000205312
TR340477	14.5631	3.51321	0.437179	8.03608	9.27597e-16	2.99566e-13	ENSG00000065328
TR340709	4.64976	3.18244	0.523502	6.07912	1.20841e-09	7.5749e-08	ENSG00000068489
TR342947	3.21246	3.10262	0.572003	5.42413	5.8237e-08	2.10175e-06	ENSG00000105173
TR343745	5.82357	-3.68211	0.563079	-6.53924	6.18311e-11	5.82348e-09	ENSG00000180176
TR355824	4.66872	3.72103	0.610603	6.09402	1.1011e-09	7.01904e-08	ENSG00000262634
TR356506	1.84987	4.04308	0.774786	5.21832	1.80553e-07	5.55196e-06	ENSG00000139800
TR35919	44.628	3.0398	0.580918	5.23274	1.67011e-07	5.18518e-06	ENSG00000166897
TR360811	8.22772	3.28576	0.444948	7.38459	1.52929e-13	2.95895e-11	ENSG00000148773
TR360824	456.812	-3.5311	0.496678	-7.10942	1.1653e-12	1.72521e-10	ENSG00000145824
TR368545	576.826	-4.44446	0.551766	-8.05498	7.94924e-16	2.6024e-13	ENSG00000105697
TR371873	10.2946	-3.42693	0.574854	-5.96139	2.50095e-09	1.42593e-07	ENSG00000133477
TR380631	14.3956	4.18144	0.487893	8.5704	1.03124e-17	5.16649e-15	ENSG00000188095
TR392312	893.791	-3.95973	0.350882	-11.2851	1.55498e-29	7.06512e-26	ENSG00000198417
TR393111	9.44412	3.41757	0.467208	7.31488	2.57605e-13	4.58067e-11	ENSG00000196584
TR393646	5.3578	-3.2039	0.547132	-5.8558	4.7472e-09	2.48118e-07	ENSG00000142748
TR39649	11.7111	5.63598	0.664818	8.47747	2.30145e-17	1.03497e-14	ENSG00000043355
TR398481	4107.51	-3.65279	0.393241	-9.28894	1.55827e-20	1.41602e-17	ENSG00000169715
TR411848	79.9416	3.32	0.354176	9.37387	6.99205e-21	6.87533e-18	ENSG00000134690
TR412165	418.391	3.59807	0.448998	8.01355	1.11443e-15	3.52983e-13	ENSG00000101057
TR41611	5.3397	4.40162	0.569803	7.72482	1.12013e-14	2.82743e-12	ENSG00000112742
TR420975	3.19844	3.12494	0.65997	4.73498	2.19078e-06	4.49913e-05	ENSG00000143195
TR43887	100.924	-3.34767	0.580876	-5.76313	8.25665e-09	3.99143e-07	ENSG00000134873
TR449062	2.03223	3.76731	0.676238	5.57098	2.53308e-08	1.04498e-06	ENSG00000135451
TR450268	6.72467	4.45979	0.552773	8.06804	7.14332e-16	2.37084e-13	ENSG00000131747
TR450811	2.06663	4.17408	0.768303	5.43285	5.54602e-08	2.01422e-06	ENSG00000005073
TR461502	7.01834	3.15858	0.517061	6.10873	1.0043e-09	6.52381e-08	ENSG00000213967
TR488410	237.986	-4.76799	0.537185	-8.87589	6.93793e-19	4.50326e-16	ENSG00000140505
TR499271	21.3174	3.38538	0.401948	8.42242	3.68774e-17	1.59838e-14	ENSG00000011426
TR500052	1134.35	3.52036	0.431282	8.16255	3.28025e-16	1.14646e-13	ENSG00000164266
TR510461	309.599	3.20888	0.381186	8.41815	3.8248e-17	1.64158e-14	ENSG00000164611
TR519453	4.83027	4.34413	0.672377	6.46085	1.04114e-10	9.10308e-09	ENSG00000053108
TR52780	3.09377	3.69296	0.688457	5.36411	8.13496e-08	2.80086e-06	ENSG00000232906
TR537931	4.0639	3.40251	0.544099	6.25347	4.01423e-10	2.9271e-08	ENSG00000244306
TR539363	4.33712	4.06098	0.572705	7.09088	1.33265e-12	1.94888e-10	ENSG00000213967
TR542037	37.5893	-3.19687	0.574938	-5.56038	2.69196e-08	1.0978e-06	ENSG00000153822
TR544994	21.577	3.44659	0.387293	8.8992	5.62525e-19	3.706e-16	ENSG00000101003
TR577970	2.54015	-3.67802	0.616858	-5.9625	2.48412e-09	1.41879e-07	ENSG00000242598
TR581149	49.2701	-3.75445	0.487272	-7.70503	1.3081e-14	3.24511e-12	ENSG00000205358
TR601887	3.22655	4.6618	0.745378	6.25427	3.9937e-10	2.91374e-08	ENSG00000005073
TR608046	154.424	-3.28806	0.454788	-7.22987	4.83472e-13	7.99294e-11	ENSG00000164161
TR608467	121.442	-3.49462	0.548083	-6.37607	1.81695e-10	1.48056e-08	ENSG00000132698
TR608904	12.8926	-3.7642	0.484287	-7.77268	7.68451e-15	1.98926e-12	ENSG00000198417
TR611163	134.919	-3.62769	0.462849	-7.83773	4.58756e-15	1.25764e-12	ENSG00000205312
TR611173	162.081	6.08794	0.425034	14.3234	1.5621e-46	1.02914e-41	ENSG00000106031
TR611269	17.2824	-3.20859	0.496504	-6.46236	1.03084e-10	9.03703e-09	ENSG00000115602
TR612052	2566.74	3.54902	0.475649	7.46143	8.55879e-14	1.79005e-11	ENSG00000242265
TR613119	39.8638	4.28845	0.652346	6.57389	4.90184e-11	4.7737e-09	ENSG00000198681
TR613755	23.5744	4.65084	0.40275	11.5477	7.582e-31	5.87663e-27	ENSG00000221818
TR613759	55.698	3.45774	0.40302	8.57958	9.52197e-18	4.82555e-15	ENSG00000102384
TR614394	494.903	-3.26635	0.312714	-10.4452	1.54181e-25	3.9068e-22	ENSG00000126759
TR615430	35.0515	3.43529	0.565429	6.07555	1.23566e-09	7.71999e-08	ENSG00000100373
TR616074	10.2432	3.63461	0.518834	7.00535	2.46375e-12	3.40285e-10	ENSG00000262634
TR616432	94.1862	3.53321	0.380602	9.2832	1.64462e-20	1.48425e-17	ENSG00000126787
TR617038	323.7	3.32634	0.340203	9.77749	1.40654e-22	1.93654e-19	ENSG00000170312
TR617249	217.883	-3.27483	0.428125	-7.64924	2.0217e-14	4.82583e-12	ENSG00000145708
TR617442	3.19244	3.20267	0.702493	4.55901	5.13963e-06	9.12686e-05	ENSG00000136943
TR617450	52.9365	3.77793	0.392914	9.61515	6.90083e-22	8.4192e-19	ENSG00000244306
TR617747	52.6524	3.06199	0.296005	10.3444	4.43646e-25	1.04386e-21	ENSG00000128578
TR617828	4.53786	3.42015	0.629725	5.43118	5.59835e-08	2.03099e-06	ENSG00000126733
TR617882	22.9168	4.19316	0.46912	8.93835	3.95028e-19	2.73948e-16	ENSG00000135638
TR618929	23.9674	-4.49296	0.469983	-9.55983	1.17945e-21	1.36323e-18	ENSG00000180176
TR619392	4.20278	3.97098	0.662914	5.99019	2.09594e-09	1.22577e-07	ENSG00000104375
TR619854	89.3418	3.31623	0.311826	10.6349	2.05043e-26	6.28305e-23	ENSG00000163808
TR622442	2134.58	-3.58988	0.417917	-8.58992	8.70272e-18	4.46185e-15	ENSG00000196136
TR622555	28.7465	3.45735	0.369605	9.35419	8.42412e-21	7.98552e-18	ENSG00000244306
TR623469	88.4664	-3.62116	0.556396	-6.50823	7.60398e-11	6.9578e-09	ENSG00000165478
TR623888	63.1122	3.43742	0.343742	9.99999	1.52415e-23	2.4491e-20	ENSG00000137135
TR624041	5.30076	4.12904	0.59637	6.92362	4.40234e-12	5.7093e-10	ENSG00000121075
TR624516	4.61842	3.61719	0.651542	5.55175	2.82831e-08	1.14455e-06	ENSG00000214081
TR624913	9.51298	3.44209	0.501607	6.86212	6.78445e-12	8.37015e-10	ENSG00000233491
TR624936	9.20856	3.22445	0.496718	6.4915	8.49881e-11	7.67421e-09	ENSG00000147485
TR625395	4.74137	3.18105	0.58668	5.42211	5.88983e-08	2.12271e-06	ENSG00000184381
TR626055	23.0779	3.04237	0.460561	6.60581	3.9536e-11	3.9615e-09	ENSG00000121904
TR626117	60.705	3.55404	0.332749	10.6808	1.25133e-26	4.02145e-23	ENSG00000165891
TR626308	5.82331	-3.14959	0.547428	-5.75342	8.74535e-09	4.19634e-07	ENSG00000242598
TR626945	201.134	-3.31268	0.50685	-6.53582	6.32611e-11	5.92428e-09	ENSG00000242534
TR626953	113.913	-3.56021	0.370202	-9.61693	6.78253e-22	8.35222e-19	ENSG00000115602
TR627229	9.39236	3.46247	0.632542	5.47389	4.4025e-08	1.6555e-06	ENSG00000182759
TR627827	56.1998	3.71947	0.409297	9.08745	1.01387e-19	7.95178e-17	ENSG00000133710
TR628186	3.82471	-3.51987	0.50279	-7.00067	2.54737e-12	3.50364e-10	ENSG00000243264
TR628191	106.506	-3.18024	0.347882	-9.14171	6.14742e-20	4.96934e-17	ENSG00000274137
TR628275	2.54082	3.27938	0.67577	4.85281	1.21725e-06	2.7445e-05	ENSG00000232175
TR628331	64.599	3.52873	0.396725	8.89464	5.86092e-19	3.82303e-16	ENSG00000143476
TR628453	16.1472	-3.27739	0.583504	-5.61674	1.94592e-08	8.322e-07	ENSG00000174473
TR629056	15.4746	-4.43691	0.441277	-10.0547	8.75887e-24	1.51855e-20	ENSG00000110975
TR629711	17.2635	3.69014	0.365987	10.0827	6.58833e-24	1.22267e-20	ENSG00000134690
TR630478	142.517	3.82248	0.334348	11.4326	2.87264e-30	1.72049e-26	ENSG00000225210
TR631504	2.30386	3.2591	0.68987	4.72423	2.3099e-06	4.70561e-05	ENSG00000213401
TR631528	109.38	3.19677	0.328175	9.74105	2.01462e-22	2.7087e-19	ENSG00000051341
TR632085	69.321	3.10054	0.423197	7.32648	2.36269e-13	4.25293e-11	ENSG00000278704
TR632102	610.84	3.9836	0.35434	11.2423	2.52655e-29	1.10969e-25	ENSG00000279508
TR632398	3.17869	-3.19218	0.624664	-5.11023	3.2176e-07	9.0147e-06	ENSG00000184956
TR632515	13.0422	3.53141	0.403508	8.75177	2.10032e-18	1.23547e-15	ENSG00000163535
TR632823	73.9323	-5.24483	0.340877	-15.3863	2.02318e-53	2.6658e-48	ENSG00000170743
TR633319	57368.4	-3.30699	0.36429	-9.07792	1.10665e-19	8.57739e-17	ENSG00000138744
TR633677	8.84706	3.01848	0.474931	6.35561	2.076e-10	1.66285e-08	ENSG00000136040
TR633710	23.6933	-3.24324	0.382146	-8.48693	2.12175e-17	9.64998e-15	ENSG00000205361
TR633881	147.573	3.15281	0.310219	10.1632	2.89454e-24	6.35656e-21	ENSG00000165304
TR634492	7.02102	4.26083	0.53026	8.03536	9.33081e-16	3.00314e-13	ENSG00000115507
TR635114	5.27698	-3.59566	0.613749	-5.85852	4.67007e-09	2.44572e-07	ENSG00000267623
TR635879	560.337	3.73533	0.368196	10.145	3.48952e-24	7.41596e-21	ENSG00000101412
TR636231	133.416	3.14206	0.32733	9.59906	8.0673e-22	9.57633e-19	ENSG00000121152
TR636288	12.6298	3.0627	0.354878	8.63029	6.11974e-18	3.23837e-15	ENSG00000109881
TR636355	11.2875	4.58969	0.718756	6.3856	1.70727e-10	1.40159e-08	ENSG00000139800
TR636936	11.1019	-4.11669	0.567442	-7.25482	4.02189e-13	6.75078e-11	ENSG00000123560
TR637858	931.014	-3.77749	0.431714	-8.74999	2.13381e-18	1.24406e-15	ENSG00000133466
TR638062	10.4419	3.0568	0.577952	5.28901	1.22979e-07	3.98625e-06	ENSG00000147697
TR638078	8.0914	3.30129	0.634201	5.20543	1.93543e-07	5.88548e-06	ENSG00000134640
TR638498	6.93463	3.4226	0.615835	5.55765	2.73425e-08	1.11299e-06	ENSG00000170577
TR638539	9.99217	3.19075	0.414042	7.70635	1.29468e-14	3.2187e-12	ENSG00000165175
TR638646	9.31465	3.8709	0.493886	7.83764	4.59101e-15	1.25764e-12	ENSG00000053524
TR638658	31.1321	-5.03998	0.503171	-10.0164	1.29088e-23	2.09988e-20	ENSG00000180176
TR638738	30.1132	-3.60811	0.547718	-6.58755	4.47157e-11	4.41009e-09	ENSG00000184956
TR639659	39.4145	-4.20783	0.423846	-9.92773	3.15354e-23	4.83162e-20	ENSG00000147872
TR639871	2.94367	3.12719	0.6148	5.08651	3.64711e-07	9.97415e-06	ENSG00000129116
TR640125	69.6783	3.52337	0.300665	11.7186	1.02349e-31	9.63273e-28	ENSG00000118193
TR640130	107.76	-3.27844	0.417233	-7.85758	3.9164e-15	1.09099e-12	ENSG00000080709
TR641010	5.14596	3.88388	0.574234	6.76359	1.34614e-11	1.54505e-09	ENSG00000107807
TR641089	6.12423	-4.23427	0.588681	-7.1928	6.34747e-13	1.01377e-10	ENSG00000105697
TR641194	76.6249	-3.1572	0.379319	-8.32333	8.55224e-17	3.39418e-14	ENSG00000154928
TR641646	6.94029	-3.62457	0.410996	-8.81897	1.15514e-18	7.11234e-16	ENSG00000106772
TR642526	11.4732	3.13796	0.468119	6.70334	2.03708e-11	2.2001e-09	ENSG00000008735
TR642985	16.2617	-3.2159	0.513671	-6.26063	3.83425e-10	2.82241e-08	ENSG00000183287
TR644487	25.589	4.59449	0.482999	9.51241	1.86302e-21	2.08598e-18	ENSG00000126778
TR645630	8.2304	-3.40069	0.497234	-6.83921	7.9631e-12	9.63491e-10	ENSG00000174473
TR646112	7.61314	3.7257	0.564345	6.6018	4.0619e-11	4.05154e-09	ENSG00000215267
TR646155	6.37821	-3.31376	0.483178	-6.85826	6.97025e-12	8.55141e-10	ENSG00000265787
TR646256	3.38913	3.63443	0.725014	5.01291	5.36136e-07	1.37959e-05	ENSG00000173273
TR646900	248.706	3.55286	0.359133	9.89287	4.47027e-23	6.69336e-20	ENSG00000123485
TR647041	4.75753	4.57029	0.733051	6.23462	4.52885e-10	3.25386e-08	ENSG00000139800
TR647313	75.1753	3.58256	0.535676	6.68793	2.26351e-11	2.41105e-09	ENSG00000171658
TR647968	50.7734	3.04066	0.492457	6.17448	6.63834e-10	4.52737e-08	ENSG00000166897
TR647988	5.98944	4.24626	0.708924	5.98973	2.10193e-09	1.22819e-07	ENSG00000183117
TR648047	226.072	-3.38386	0.394011	-8.58825	8.83062e-18	4.49247e-15	ENSG00000165682
TR649577	1.56162	3.64735	0.797042	4.57611	4.73702e-06	8.52683e-05	ENSG00000242552
TR649803	10.325	4.31936	0.530692	8.13912	3.98176e-16	1.37343e-13	ENSG00000151632
TR650213	74.3366	3.71555	0.304592	12.1984	3.16845e-34	3.79532e-30	ENSG00000174371
TR652134	8.38632	3.26709	0.621685	5.25521	1.47858e-07	4.6731e-06	ENSG00000137251
TR652201	23.0002	-3.20662	0.507668	-6.31636	2.6779e-10	2.07071e-08	ENSG00000278293
TR652339	23.8832	3.73735	0.395451	9.45086	3.36064e-21	3.57295e-18	ENSG00000148773
TR652541	217.066	3.43855	0.376984	9.1212	7.42979e-20	5.93316e-17	ENSG00000137807
TR652686	76.8957	3.14248	0.422833	7.43197	1.06989e-13	2.16214e-11	ENSG00000161888
TR652721	132.476	3.76076	0.371247	10.1301	4.06315e-24	8.36521e-21	ENSG00000024526
TR653838	29.4707	-3.04425	0.413231	-7.36694	1.74584e-13	3.28156e-11	ENSG00000087258
TR654087	7545.14	3.15713	0.548939	5.75133	8.85462e-09	4.23642e-07	ENSG00000198074
TR655982	145.628	3.40205	0.347936	9.7778	1.40232e-22	1.93654e-19	ENSG00000138778
TR656566	9.38306	3.78265	0.453426	8.34236	7.28223e-17	2.96151e-14	ENSG00000051341
TR656697	137.153	4.26648	0.370044	11.5296	9.3528e-31	6.46627e-27	ENSG00000117650
TR657128	570.306	3.29295	0.335706	9.80903	1.02955e-22	1.47507e-19	ENSG00000148773
TR657335	2.33783	3.2306	0.593886	5.43976	5.33514e-08	1.94838e-06	ENSG00000171320
TR657591	11.8514	3.53521	0.471483	7.49807	6.47648e-14	1.40587e-11	ENSG00000244306
TR657686	89.598	3.84084	0.386333	9.94179	2.73872e-23	4.29597e-20	ENSG00000158402
TR657926	9.18255	-3.75405	0.573796	-6.54248	6.0508e-11	5.71111e-09	ENSG00000175785
TR658317	6.37282	3.73694	0.491456	7.60382	2.87521e-14	6.63479e-12	ENSG00000137812
TR658733	37.8712	3.12268	0.430367	7.25586	3.99132e-13	6.71659e-11	ENSG00000109674
TR659392	184.861	3.35301	0.327554	10.2365	1.36065e-24	3.07915e-21	ENSG00000072571
TR659928	7.17098	4.08092	0.740097	5.51404	3.50693e-08	1.36865e-06	ENSG00000214814
TR660642	3.29101	3.71312	0.675445	5.4973	3.85658e-08	1.48714e-06	ENSG00000168779
TR661272	24.4143	-3.33246	0.508335	-6.55563	5.54083e-11	5.29425e-09	ENSG00000268297
TR662779	50.8083	-4.48887	0.526473	-8.52631	1.51095e-17	7.1614e-15	ENSG00000104938
TR663022	25.1478	3.27245	0.476466	6.86816	6.50349e-12	8.06133e-10	ENSG00000234996
TR663286	118.965	-5.5313	0.488033	-11.3339	8.91788e-30	4.70019e-26	ENSG00000255986
TR663543	276.122	-3.04329	0.452517	-6.72524	1.75301e-11	1.94074e-09	ENSG00000257017
TR663918	69.459	3.00468	0.425032	7.0693	1.55718e-12	2.25223e-10	ENSG00000176076
TR664185	2.87413	3.08947	0.655649	4.71207	2.4521e-06	4.93016e-05	ENSG00000104313
TR664224	8.47452	3.4606	0.652003	5.30765	1.11048e-07	3.6516e-06	ENSG00000240280
TR664515	8.73492	3.80876	0.579978	6.56707	5.13136e-11	4.97516e-09	ENSG00000179455
TR665392	4.52428	-3.08831	0.474485	-6.50877	7.57665e-11	6.93761e-09	ENSG00000074276
TR665845	4.88321	-3.50883	0.574355	-6.10916	1.00155e-09	6.51049e-08	ENSG00000104938
TR667291	742.098	-4.41081	0.500334	-8.81573	1.18906e-18	7.25345e-16	ENSG00000182566
TR667296	3.3665	-3.17806	0.650368	-4.88656	1.02615e-06	2.37624e-05	ENSG00000159261
TR668177	7.58155	3.27793	0.498015	6.58198	4.64212e-11	4.56155e-09	ENSG00000115507
TR668450	5.55569	-3.84532	0.645557	-5.95659	2.57556e-09	1.46165e-07	ENSG00000159212
TR668555	162.016	4.04038	0.326949	12.3578	4.41982e-35	6.47076e-31	ENSG00000143228
TR668871	15.3831	-3.56131	0.54144	-6.57747	4.78507e-11	4.68074e-09	ENSG00000147689
TR669391	23.6429	-4.84427	0.459298	-10.5471	5.23772e-26	1.46838e-22	ENSG00000198417
TR669593	14.0741	3.18195	0.391409	8.12946	4.3119e-16	1.47571e-13	ENSG00000134690
TR669632	13.7003	3.17537	0.506942	6.26378	3.75747e-10	2.77831e-08	ENSG00000169946
TR670984	3.88664	4.58069	0.697858	6.56393	5.24085e-11	5.05158e-09	ENSG00000121075
TR671513	31.9126	3.11956	0.440693	7.07877	1.45443e-12	2.12462e-10	ENSG00000133019
TR671561	11.6125	3.57123	0.661503	5.39865	6.71438e-08	2.37696e-06	ENSG00000126752
TR672769	323.964	3.64163	0.334968	10.8716	1.57489e-27	5.73472e-24	ENSG00000233450
TR672785	42.5774	3.08131	0.530926	5.80366	6.48813e-09	3.25055e-07	ENSG00000262634
TR672871	62.1322	3.70487	0.352782	10.5019	8.46882e-26	2.32475e-22	ENSG00000121621
TR672975	9.2034	3.28402	0.550055	5.97035	2.36747e-09	1.36399e-07	ENSG00000100625
TR673379	6.81442	3.2637	0.659999	4.94501	7.61394e-07	1.84215e-05	ENSG00000250612
TR674446	2013.68	-3.0036	0.368719	-8.14603	3.76056e-16	1.30053e-13	ENSG00000171564
TR674877	80.3243	3.45731	0.384766	8.98548	2.57597e-19	1.82483e-16	ENSG00000125780
TR674894	390.92	-4.09602	0.546858	-7.49011	6.88146e-14	1.47915e-11	ENSG00000263761
TR674923	731.023	-3.19847	0.55922	-5.71952	1.06826e-08	4.97554e-07	ENSG00000140505
TR675098	7.05082	3.18035	0.622298	5.11066	3.2103e-07	8.99806e-06	ENSG00000270495
TR675138	89.4589	3.26624	0.419694	7.78245	7.11348e-15	1.87084e-12	ENSG00000170166
TR676548	59.8642	-3.16114	0.53925	-5.8621	4.57051e-09	2.40409e-07	ENSG00000274126
TR676673	3.61888	3.2971	0.665935	4.95108	7.38031e-07	1.79325e-05	ENSG00000187147
TR676894	7.01602	3.00675	0.519061	5.79268	6.92704e-09	3.42777e-07	ENSG00000102385
TR677145	19.2224	3.65618	0.555645	6.58006	4.70254e-11	4.60685e-09	ENSG00000182759
TR677583	340.213	3.41319	0.37903	9.00506	2.15547e-19	1.54354e-16	ENSG00000135451
TR677624	15.8427	-3.3471	0.453614	-7.37875	1.59788e-13	3.06465e-11	ENSG00000116748
TR678049	79.284	-3.10811	0.384951	-8.07405	6.80031e-16	2.2627e-13	ENSG00000164161
TR678401	574.633	4.38811	0.350243	12.5288	5.19582e-36	9.78024e-32	ENSG00000117724
TR679368	73.0539	3.8375	0.339818	11.2928	1.42377e-29	6.70003e-26	ENSG00000129173
TR679857	5.14571	3.28218	0.559809	5.86303	4.54501e-09	2.39354e-07	ENSG00000151012
TR680462	52.9436	4.04985	0.351178	11.5322	9.08074e-31	6.46627e-27	ENSG00000156509
TR680546	7.76558	-3.69455	0.377197	-9.79474	1.18599e-22	1.68032e-19	ENSG00000135409
TR680800	2.6193	3.3687	0.615877	5.46976	4.50634e-08	1.68874e-06	ENSG00000087842
TR681271	73.8856	-3.3968	0.426503	-7.96432	1.66136e-15	5.06727e-13	ENSG00000055163
TR681721	8058.37	-3.76546	0.417141	-9.02682	1.76731e-19	1.32311e-16	ENSG00000196136
TR682391	219.784	4.02085	0.304526	13.2036	8.36111e-40	2.20337e-35	ENSG00000011426
TR682896	186.968	3.43085	0.35573	9.64454	5.1844e-22	6.50583e-19	ENSG00000100526
TR684398	97.6386	3.31042	0.313265	10.5675	4.21715e-26	1.20797e-22	ENSG00000115008
TR684897	6.07123	3.86411	0.501828	7.70008	1.35983e-14	3.36164e-12	ENSG00000169607
TR685124	4.70117	-3.09996	0.531398	-5.83359	5.42467e-09	2.78446e-07	ENSG00000268297
TR685694	13.5399	3.47068	0.409599	8.47338	2.38381e-17	1.06836e-14	ENSG00000148773
TR686028	162.617	3.36845	0.318613	10.5722	4.00884e-26	1.17381e-22	ENSG00000156970
TR686086	5639.28	-3.5905	0.395809	-9.07128	1.17622e-19	9.01062e-17	ENSG00000260549
TR686885	6.13737	5.40401	0.72484	7.45546	8.95575e-14	1.8642e-11	ENSG00000187109
TR686994	686.521	3.66141	0.284361	12.8759	6.14995e-38	1.35056e-33	ENSG00000145782
TR687035	194.044	4.09209	0.364138	11.2377	2.66109e-29	1.13107e-25	ENSG00000186185
TR687041	5.33814	3.32687	0.427799	7.77673	7.44259e-15	1.93806e-12	ENSG00000163870
TR688118	110.556	3.83741	0.395365	9.70599	2.84294e-22	3.67249e-19	ENSG00000107807
TR688185	475.585	-4.33174	0.558078	-7.76189	8.36717e-15	2.15329e-12	ENSG00000104938
TR688400	1.71203	3.57339	0.74139	4.81985	1.43663e-06	3.15386e-05	ENSG00000196208
TR688767	91.8365	3.18994	0.364334	8.75553	2.03141e-18	1.20029e-15	ENSG00000138180
TR690845	225.392	-3.21236	0.486141	-6.60789	3.89846e-11	3.91817e-09	ENSG00000130427
TR691638	2.66052	3.04864	0.525273	5.80392	6.47809e-09	3.24831e-07	ENSG00000162063
TR692250	150.02	-3.3119	0.424752	-7.79727	6.32613e-15	1.69077e-12	ENSG00000118094
TR692299	6.39534	5.03757	0.743612	6.77447	1.24866e-11	1.44322e-09	ENSG00000164651
TR692703	3.92737	-4.00712	0.55754	-7.18715	6.61574e-13	1.05025e-10	ENSG00000184564
TR693165	2.93625	-3.00789	0.543595	-5.53332	3.14217e-08	1.24668e-06	ENSG00000162951
TR693589	249.454	3.10474	0.31755	9.77718	1.41093e-22	1.93654e-19	ENSG00000142945
TR694402	6.63933	3.39263	0.536394	6.32488	2.53431e-10	1.97241e-08	ENSG00000181449
TR694942	12.4884	3.19384	0.489128	6.52966	6.59196e-11	6.13835e-09	ENSG00000196834
TR695137	3.53469	4.15489	0.688081	6.03837	1.5568e-09	9.43553e-08	ENSG00000251529
TR695408	16.5236	3.33532	0.429164	7.77166	7.74612e-15	2.00128e-12	ENSG00000149926
TR695641	1408.73	-4.01012	0.396292	-10.1191	4.54506e-24	9.21339e-21	ENSG00000119720
TR695875	76.1968	-3.09797	0.547503	-5.65837	1.52819e-08	6.7525e-07	ENSG00000153822
TR696876	797.865	-3.71836	0.383053	-9.70715	2.81095e-22	3.66712e-19	ENSG00000166741
TR698512	1.54898	3.76644	0.78802	4.77963	1.75622e-06	3.73534e-05	ENSG00000228626
TR698955	2.79512	3.02194	0.629085	4.80371	1.55753e-06	3.36876e-05	ENSG00000181873
TR699531	46.6841	-3.01241	0.575938	-5.23044	1.69107e-07	5.23868e-06	ENSG00000267444
TR701875	2.99145	4.42304	0.764505	5.78549	7.23016e-09	3.54943e-07	ENSG00000080511
TR701928	6.78899	5.05776	0.595923	8.48727	2.11546e-17	9.64998e-15	ENSG00000117650
TR702070	17.6172	-3.13159	0.478348	-6.54668	5.88296e-11	5.56559e-09	ENSG00000175497
TR702377	503.136	-3.06168	0.273707	-11.186	4.77728e-29	1.90748e-25	ENSG00000158473
TR702447	6.78441	3.54473	0.635299	5.57964	2.41022e-08	1.00214e-06	ENSG00000074410
TR703326	56.7388	-3.25168	0.548895	-5.92405	3.14106e-09	1.73897e-07	ENSG00000183287
TR703976	20.7994	-3.37915	0.475528	-7.1061	1.19365e-12	1.76051e-10	ENSG00000106536
TR704296	2.24488	3.53313	0.657023	5.37748	7.55364e-08	2.62818e-06	ENSG00000136231
TR704788	3.38087	4.74582	0.674456	7.03652	1.97105e-12	2.79861e-10	ENSG00000213366
TR704837	25.5892	-3.67954	0.513022	-7.17229	7.37545e-13	1.15417e-10	ENSG00000132938
TR704842	26.9913	3.21164	0.541392	5.93218	2.98933e-09	1.66356e-07	ENSG00000112818
TR705130	56.1807	3.15629	0.37497	8.41745	3.84754e-17	1.64599e-14	ENSG00000184661
TR705141	15.5587	-3.86092	0.42197	-9.14976	5.70618e-20	4.64113e-17	ENSG00000186094
TR705199	33.1426	3.0022	0.435962	6.88637	5.72348e-12	7.2029e-10	ENSG00000053108
TR705416	15.8018	3.46436	0.382783	9.05044	1.42389e-19	1.07209e-16	ENSG00000137135
TR705578	35.7008	3.86314	0.488898	7.90173	2.75067e-15	7.93078e-13	ENSG00000176597
TR706283	23.506	4.09091	0.522785	7.82522	5.0675e-15	1.37107e-12	ENSG00000253293
TR708140	156.996	-3.70904	0.486581	-7.62265	2.48514e-14	5.81616e-12	ENSG00000125144
TR708494	3.46039	-3.88535	0.587194	-6.61681	3.67023e-11	3.71429e-09	ENSG00000197177
TR709035	4.97346	-3.41639	0.47801	-7.1471	8.86306e-13	1.36428e-10	ENSG00000228314
TR711402	2.3772	4.15456	0.718568	5.78172	7.39415e-09	3.61915e-07	ENSG00000167995
TR712153	724.758	3.15251	0.301436	10.4583	1.34212e-25	3.57626e-22	ENSG00000169855
TR714702	2.50711	3.51849	0.64136	5.48599	4.1117e-08	1.56989e-06	ENSG00000278594
TR714890	1.85517	3.27572	0.660476	4.95964	7.06232e-07	1.7319e-05	ENSG00000166866
TR715552	2.48411	3.6094	0.609421	5.92267	3.16755e-09	1.75125e-07	ENSG00000196584
TR717159	16.0409	3.55506	0.450301	7.89486	2.90643e-15	8.27127e-13	ENSG00000129173
TR717736	12.8786	-3.44796	0.409503	-8.41985	3.76951e-17	1.62847e-14	ENSG00000135144
TR718545	13.8995	-3.68692	0.564729	-6.52866	6.63608e-11	6.16914e-09	ENSG00000133477
TR718939	5.97553	3.91145	0.511162	7.65209	1.97741e-14	4.73726e-12	ENSG00000148773
TR719317	16.4077	3.21142	0.393289	8.16555	3.19972e-16	1.12129e-13	ENSG00000101003
TR720158	45.8235	3.41159	0.339169	10.0587	8.41357e-24	1.47813e-20	ENSG00000143476
TR720612	22.9571	3.09353	0.41539	7.4473	9.52704e-14	1.96449e-11	ENSG00000156535
TR723470	8.31036	3.63222	0.465164	7.80847	5.78851e-15	1.55868e-12	ENSG00000148773
TR725543	536.36	-3.19157	0.542228	-5.88603	3.95592e-09	2.13101e-07	ENSG00000001626
TR725913	8.00027	-3.09243	0.430219	-7.18804	6.57301e-13	1.04473e-10	ENSG00000164100
TR726041	947.957	-3.58243	0.424988	-8.4295	3.47145e-17	1.52469e-14	ENSG00000073754
TR726054	32.5372	4.56904	0.418017	10.9303	8.26061e-28	3.2013e-24	ENSG00000136231
TR728043	57.5649	-4.34139	0.481448	-9.01736	1.92681e-19	1.41833e-16	ENSG00000090659
TR728812	5.15988	4.25793	0.577287	7.37575	1.63423e-13	3.11622e-11	ENSG00000011426
TR728991	3.87545	3.24464	0.515492	6.29425	3.08889e-10	2.34178e-08	ENSG00000204705
TR729839	1273.86	-4.1136	0.462232	-8.89944	5.61303e-19	3.706e-16	ENSG00000169715
TR731611	7.93008	4.17774	0.497016	8.40563	4.25558e-17	1.7972e-14	ENSG00000156509
TR732633	55.94	3.31718	0.338177	9.80899	1.02993e-22	1.47507e-19	ENSG00000134690
TR732967	12.8687	-3.49776	0.489689	-7.14282	9.14328e-13	1.40087e-10	ENSG00000115602
TR734228	2.2648	3.1666	0.609919	5.19184	2.08224e-07	6.26255e-06	ENSG00000142945
TR734819	6.49398	3.13268	0.562292	5.57128	2.52874e-08	1.04351e-06	ENSG00000179455
TR734829	27.2062	3.12513	0.468053	6.67686	2.44115e-11	2.58356e-09	ENSG00000128266
TR735660	11.7093	-3.37538	0.357756	-9.43487	3.91497e-21	4.09404e-18	ENSG00000187634
TR735888	3.44172	-3.19758	0.470613	-6.79452	1.08676e-11	1.27625e-09	ENSG00000257542
TR737400	974.144	4.07436	0.34545	11.7943	4.17455e-32	4.58376e-28	ENSG00000131747
TR738001	1373.7	-3.49558	0.457725	-7.63686	2.22585e-14	5.2466e-12	ENSG00000142748
TR738091	13.8656	4.73124	0.726822	6.50949	7.54059e-11	6.90995e-09	ENSG00000139800
TR738178	30.8855	3.38147	0.42026	8.04613	8.54519e-16	2.76644e-13	ENSG00000170166
TR738262	4.00546	3.73969	0.542918	6.88814	5.65268e-12	7.13423e-10	ENSG00000164611
TR738538	2.83293	3.27412	0.607316	5.39114	7.00135e-08	2.46202e-06	ENSG00000176842
TR739334	4.41495	4.20797	0.682091	6.16922	6.8626e-10	4.66101e-08	ENSG00000126778
TR740512	2.71517	3.27556	0.601566	5.44506	5.17886e-08	1.8992e-06	ENSG00000204956
TR740626	77.5093	3.4448	0.372427	9.24959	2.25353e-20	1.9535e-17	ENSG00000115163
TR740773	2.1005	3.83986	0.745166	5.15302	2.56319e-07	7.47694e-06	ENSG00000136943
TR743475	124.135	3.11885	0.386017	8.07955	6.50066e-16	2.17951e-13	ENSG00000168078
TR743505	146.158	3.09062	0.362266	8.53136	1.44641e-17	6.92898e-15	ENSG00000167513
TR744673	654.823	-3.88059	0.529546	-7.32815	2.33359e-13	4.21785e-11	ENSG00000120057
TR745341	3.91191	-3.49101	0.585317	-5.96431	2.45665e-09	1.4062e-07	ENSG00000100146
TR745806	14719.7	-4.32233	0.542188	-7.97201	1.56118e-15	4.79499e-13	ENSG00000105697
TR748221	104.73	3.92699	0.39164	10.027	1.15934e-23	1.95578e-20	ENSG00000164283
TR750369	2.61766	3.08367	0.549597	5.61078	2.01415e-08	8.57203e-07	ENSG00000076248
TR750668	5.20773	3.15139	0.485426	6.49202	8.46945e-11	7.65405e-09	ENSG00000148773
TR755005	424.928	3.18729	0.339733	9.38174	6.48908e-21	6.42873e-18	ENSG00000134057
TR755384	1.31288	3.69673	0.787811	4.6924	2.70015e-06	5.35087e-05	ENSG00000106038
TR756339	37.589	3.50129	0.397242	8.81399	1.20765e-18	7.3329e-16	ENSG00000161888
TR757173	2.03697	3.67608	0.691948	5.31265	1.08042e-07	3.56791e-06	ENSG00000133454
TR757232	225.11	3.6933	0.315051	11.7229	9.73408e-32	9.63273e-28	ENSG00000077152
TR757909	50.2044	3.20613	0.358534	8.94233	3.8105e-19	2.65652e-16	ENSG00000152253
TR759347	23.6807	-3.29679	0.428997	-7.68488	1.5314e-14	3.74362e-12	ENSG00000133477
TR761243	5.20361	3.25885	0.559962	5.81977	5.89279e-09	2.9898e-07	ENSG00000147614
TR766062	20.523	3.10409	0.503133	6.16951	6.85012e-10	4.65494e-08	ENSG00000136943
TR766097	29.0281	3.14337	0.479958	6.54925	5.78277e-11	5.48564e-09	ENSG00000161888
TR766720	74.377	3.89766	0.339774	11.4714	1.83768e-30	1.15304e-26	ENSG00000143476
TR768054	2.73309	3.35933	0.610778	5.50008	3.79614e-08	1.46597e-06	ENSG00000175874
TR769650	4.91332	3.03503	0.49132	6.17729	6.52097e-10	4.46581e-08	ENSG00000164611
TR769705	2.46085	3.9053	0.69468	5.62173	1.89052e-08	8.12197e-07	ENSG00000251163
TR769875	63.3205	-3.02304	0.358672	-8.42842	3.50351e-17	1.53366e-14	ENSG00000185652
TR770539	3.12188	-3.20355	0.521915	-6.13806	8.3533e-10	5.55046e-08	ENSG00000095627
TR772442	117.892	-4.24033	0.571602	-7.41833	1.18604e-13	2.36782e-11	ENSG00000133477
TR774351	639.961	-3.09316	0.41629	-7.4303	1.08349e-13	2.18538e-11	ENSG00000196616
TR775868	48.3534	-3.25116	0.548562	-5.9267	3.09075e-09	1.71433e-07	ENSG00000183287
TR779967	11.0582	3.76546	0.494444	7.61555	2.6257e-14	6.11448e-12	ENSG00000156802
TR782005	3.70885	3.06744	0.564688	5.4321	5.5695e-08	2.02108e-06	ENSG00000123485
TR782280	13.2859	4.13735	0.511377	8.09061	5.93659e-16	2.00057e-13	ENSG00000176597
TR783251	155.674	3.50055	0.328185	10.6664	1.46174e-26	4.5858e-23	ENSG00000169679
TR783539	3.79048	-3.01544	0.641621	-4.69971	2.60526e-06	5.18302e-05	ENSG00000154654
TR784595	11.082	5.25136	0.664809	7.89906	2.81024e-15	8.04969e-13	ENSG00000043355
TR784623	7.66349	3.30151	0.537289	6.14476	8.00835e-10	5.3347e-08	ENSG00000110492
TR785327	4.75147	4.06946	0.549667	7.40351	1.32632e-13	2.6006e-11	ENSG00000169855
TR785942	305.905	-3.76104	0.482961	-7.78745	6.83759e-15	1.80549e-12	ENSG00000095596
TR786493	24.2925	-4.17388	0.457074	-9.13174	6.74086e-20	5.41583e-17	ENSG00000073754
TR789499	4.02043	-3.39207	0.610924	-5.55236	2.81841e-08	1.1416e-06	ENSG00000227721
TR792950	41485.8	-3.46317	0.384174	-9.0146	1.97596e-19	1.43054e-16	ENSG00000166741
TR794707	5.94886	3.51562	0.472561	7.4395	1.01067e-13	2.06144e-11	ENSG00000112742
TR795021	383.767	-3.04679	0.329482	-9.24722	2.30418e-20	1.98435e-17	ENSG00000175899
TR795035	101.353	4.25894	0.424147	10.0412	1.00458e-23	1.71904e-20	ENSG00000090889
TR795194	15.5478	3.05217	0.355375	8.5886	8.80364e-18	4.49247e-15	ENSG00000093009
TR796053	22.3654	3.15354	0.506674	6.22401	4.84599e-10	3.45147e-08	ENSG00000100625
TR796093	12.0659	-3.68118	0.402029	-9.15651	5.36004e-20	4.4141e-17	ENSG00000160801
TR797217	24.0698	4.08052	0.550229	7.41604	1.20671e-13	2.40181e-11	ENSG00000069011
TR797534	2.11425	3.06397	0.552695	5.54369	2.96162e-08	1.18756e-06	ENSG00000157680
TR85985	4.57802	3.98876	0.569503	7.00393	2.48877e-12	3.42662e-10	ENSG00000115507
TR93796	18.1795	4.46273	0.694564	6.42523	1.31671e-10	1.115e-08	ENSG00000159217
